# Supplementary material for: Viro-immunological evaluation in an immunocompromised patient with long-lasting SARS-CoV-2 infection
Source: Emerg Microbes Infect. 2022 Mar 10;11(1):786–9. doi: 10.1080/22221751.2022.2045877 (PMC8920372; doi:10.1080/22221751.2022.2045877)
Supplement: Supplemental Material [file TEMI_A_2045877_SM0569.zip]

Archive with 6 entries (6 files):
- Suppl files/Figure S1.jpg
- Suppl files/Table S1.doc
- Suppl files/Table S2.doc
- Suppl files/Table S3.doc
- Suppl files/Table S4.doc
- Suppl files/Table S5.doc
